# Supplementary material for: Folic acid prevents inner hair cell degeneration via genomic stability
Source: Cell Death Discov. 2025 Dec 2;12:31. doi: 10.1038/s41420-025-02880-4 (PMC12811298; doi:10.1038/s41420-025-02880-4)
Supplement: Supplementary file 8 — Source data [file 41420_2025_2880_MOESM8_ESM.xlsx]

## Sheet: Figure 1
Fig. 1A
		Mean	Std. Error	Std. Deviation	n		p value
	Low frquency	-203.7	5.936	31.41	32	Mann Whitney test	0.8538
	High frquency	-200.3	6.076	26.48	23
Fig.1C
	ΔCm
		Low frequency/Depolarization duration	n	mean	Std. Error	Std. Deviation		High frequency/Depolarization duration	n	mean	Std. Error	Std. Deviation			p value
		10ms	15	11.21	1.19	4.609		10ms	15	14.91	1.377	5.335		Unpaired t test	0.0521
		20ms	16	15.83	1.41	5.641		20ms	9	19.12	1.648	4.945		Unpaired t test	0.1578
		50ms	16	29.61	3.144	12.58		50ms	19	40.18	2.509	10.94		Unpaired t test	0.0119
		100ms	17	45.51	4.497	18.54		100ms	13	68.14	4.603	16.6		Mann Whitney test	0.0009
		200ms	15	61.16	5.82	22.54		200ms	11	109.7	7.776	25.79		Unpaired t test	< 0.0001
		500ms	11	116.9	18.75	62.2		500ms	10	205.2	29.62	93.65		Mann Whitney test	0.0083
	Qca
		Low frequency/Depolarization duration	n	mean	Std. Error	Std. Deviation		High frequency/Depolarization duration	n	mean	Std. Error	Std. Deviation			p value
		10ms	15	-1.615	0.1322	0.5121		10ms	15	-1.794	0.06653	0.2577		Mann Whitney test	0.1844
		20ms	16	-3.399	0.2444	0.9777		20ms	9	-3.448	0.09149	0.2745		Mann Whitney test	0.7129
		50ms	16	-8.037	0.4741	1.896		50ms	19	-8.658	0.2652	1.156		Mann Whitney test	0.1593
		100ms	17	-17.24	0.8806	3.631		100ms	13	-16.2	0.7399	2.668		Unpaired t test	0.3924
		200ms	15	-29.39	1.614	6.252		200ms	11	-31.24	1.831	6.071		Unpaired t test	0.4576
		500ms	11	-68.05	4.838	16.05		500ms	10	-68.36	3.819	12.08		Unpaired t test	0.9617
	ΔCm/Qca
		Low frequency/Depolarization duration	n	mean	Std. Error	Std. Deviation		High frequency/Depolarization duration	n	mean	Std. Error	Std. Deviation			p value
		10ms	15	7.129	0.6585	2.55		10ms	15	8.436	0.8178	3.167		Mann Whitney test	0.2134
		20ms	16	4.762	0.3839	1.536		20ms	9	5.59	0.5178	1.554		Unpaired t test	0.21
		50ms	16	3.874	0.5475	2.19		50ms	19	4.69	0.3062	1.335		Mann Whitney test	0.0214
		100ms	17	2.643	0.2098	0.8651		100ms	13	4.288	0.353	1.273		Unpaired t test	0.0002
		200ms	15	2.089	0.1669	0.6466		200ms	11	3.582	0.2701	0.8957		Unpaired t test	< 0.0001
		500ms	11	1.797	0.3556	1.18		500ms	10	3.164	0.5267	1.666		Unpaired t test	0.0415
Fig.1D
	ΔCm 20ms
		Low frequency/EGTA (mM)	n	mean	Std. Error	Std. Deviation		High frequency/EGTA (mM)	n	mean	Std. Error	Std. Deviation			p value
		0.2	9	20.12	2.483	7.449		0.2	8	19.96	1.975	5.926		Unpaired t test	0.9596
		1	9	18.36	2.158	9.155		1	7	19.12	1.648	4.945		Unpaired t test	0.8171
		2	18	15.07	1.512	4.78		2	9	16.58	2.338	6.613		Unpaired t test	0.5817
		5	9	14.24	1.639	4.336		5	11	16.12	1.482	4.445		Unpaired t test	0.4099
		10	10	14.11	0.7574	2.512		10	12	15.58	0.6145	2.129		Unpaired t test	0.1442
	ΔCm 200ms
		Low frequency/EGTA (mM)	n	mean	Std. Error	Std. Deviation		High frequency/EGTA (mM)	n	mean	Std. Error	Std. Deviation			p value
		0.2	10	98.76	10.84	34.28		0.2	10	138.8	14.06	46.62		Mann Whitney test	0.0448
		1	6	70.76	7.367	22.1		1	9	106.9	9.004	27.01		Mann Whitney test	0.0078
		2	9	61.2	4.07	11.51		2	9	83.74	8.771	27.74		Mann Whitney test	0.0434
		5	8	55.98	10.36	31.07		5	14	53.29	2.679	7.578		Mann Whitney test	0.673
		10	8	53.04	2.218	8.299		10	11	54.23	5.092	12.47		Unpaired t test	0.8027
Fig. 1F
		t1-20ms	Mean	Std. Error	Std. Deviation	n		p value		t2-20ms	Mean	Std. Error	Std. Deviation	n		p value
		Low frequency	4.311	0.6848	2.905	18	Unpaired t test	0.4973		Low frequency	28.02	4.821	20.45	18	Unpaired t test	0.3526
		High frequency	3.772	0.4481	2.195	24				High frequency	22.7	3.314	16.24	24
		t1-100ms								t2-100ms
		Low frequency	13.22	1.782	7.127	16	Unpaired t test	0.0285		Low frequency	155.8	20.8	83.2	16	Mann Whitney test	0.0091
		High frequency	20.09	2.462	8.876	13				High frequency	260.4	25.87	93.27	13
		t1-200ms								t2-200ms
		Low frequency	35.08	5.561	20.81	14	Mann Whitney test	0.0253		Low frequency	291.8	40.58	151.8	14	Unpaired t test	0.0234
		High frequency	66.31	11.12	38.5	12				High frequency	448.1	51.25	177.5	12
Fig. 1G
	ΔCm 20ms
		Low frequency/EGTA (mM)	n	mean	Std. Error	Std. Deviation		High frequency/EGTA (mM)	n	mean	Std. Error	Std. Deviation			p value
		0.2	13	21.7	2.593	9.35		0.2	9	21.36	2.028	6.084		Mann Whitney test	0.5932
		1	10	18.31	2.317	7.327		1	11	17.42	0.9003	2.986		Mann Whitney test	0.6472
		2	6	16.06	2.463	6.034		2	9	16.53	1.408	4.224		Unpaired t test	0.8628
		5	11	16.15	1.707	5.661		5	5	13.38	2.248	5.026		Unpaired t test	0.2038
		10	7	13.69	2.763	7.309		10	7	13.34	1.724	4.562		Unpaired t test	0.9155
	Qca 20ms
		Low frequency/EGTA (mM)	n	mean	Std. Error	Std. Deviation		High frequency/EGTA (mM)	n	mean	Std. Error	Std. Deviation			p value
		0.2	13	-3.551	0.1252	0.4513		0.2	9	-3.287	0.1199	0.3596		Mann Whitney test	0.3165
		1	10	-3.34	0.0955	0.302		1	11	-3.294	0.2288	0.7588		Mann Whitney test	0.2751
		2	6	-3.049	0.3004	0.7359		2	9	-3.221	0.1933	0.58		Unpaired t test	0.6201
		5	11	-3.33	0.2253	0.7473		5	5	-3.286	0.2784	0.6226		Unpaired t test	0.9101
		10	7	-3.37	0.261	0.6905		10	7	-3.78	0.1736	0.4592		Unpaired t test	0.2153
	ΔCm 200ms
		Low frequency/EGTA (mM)	n	mean	Std. Error	Std. Deviation		High frequency/EGTA (mM)	n	mean	Std. Error	Std. Deviation			p value
		0.2	11	118.8	9.976	33.09		0.2	12	144.5	12.27	42.52		Unpaired t test	0.1232
		1	10	107.9	19.77	62.52		1	11	100.4	9.392	31.15		Mann Whitney test	0.6985
		2	10	89.07	9.952	31.47		2	12	96.6	16.37	56.71		Mann Whitney test	0.8691
		5	9	55.33	5.794	17.38		5	9	46.78	5.423	16.27		Mann Whitney test	0.3401
		10	11	45.75	3.077	10.21		10	8	48.42	2.245	6.349		Unpaired t test	0.523
	Qca 20ms
		Low frequency/EGTA (mM)	n	mean	Std. Error	Std. Deviation		High frequency/EGTA (mM)	n	mean	Std. Error	Std. Deviation			p value
		0.2	11	-32.16	1.584	5.254			12	-28.78	1.06	3.672		Unpaired t test	0.0863
		1	10	-31.28	1.029	3.255			11	-30.77	1.485	4.924		Unpaired t test	0.785
		2	10	-27.72	1.704	5.389			12	-29.95	1.326	4.594		Mann Whitney test	0.1563
		5	9	-31.99	1.414	4.241			9	-29.77	1.64	4.921		Unpaired t test	0.3203
		10	11	-33.95	1.117	3.704			8	-36.7	1.113	3.147		Unpaired t test	0.107
Fig. 1H
		t1-20ms	Mean	Std. Error	Std. Deviation	n		p value		t2-20ms	Mean	Std. Error	Std. Deviation	n		p value
		Low frequency	5.588	0.8814	4.039	21	Unpaired t test	0.1555		Low frequency	86.23	22.79	99.32	19	Mann Whitney test	0.3615
		High frequency	8.001	1.566	5.424	12				High frequency	124.8	30.2	104.6	12
		t1-100ms								t2-100ms
		Low frequency	44.49	7.933	33.65	18	Mann Whitney test	0.8822		Low frequency	596.3	96.97	411.4	18	Unpaired t test	0.3956
		High frequency	40.85	7.268	25.18	12				High frequency	475.8	89.33	309.5	12
		t1-200ms								t2-200ms
		Low frequency	129.7	22.9	99.83	19	Mann Whitney test	0.1793		Low frequency	1052	130.8	570.1	19	Unpaired t test	0.8435
		High frequency	164.7	23.84	85.97	13				High frequency	1090	130.1	469.2	13

## Sheet: Figure 2
Fig. 2C
		Mean	Std. Error	Std. Deviation	n		p value
	Low frquency	0.3958	0.008033	0.1798	501
	High frquency	0.3777	0.01878	0.404	403	Mann Whitney test	0.3619
Fig. 2E
		Mean	Std. Error	Std. Deviation	n		p value
	Low frquency	1	0.1788	0.1033	3
	High frquency	0.5877	0.06137	0.03543	3	Unpaired t test	0.0195
Fig. 2H
		WT				Pmca1 CKO
	kHz	mean	Std. Deviation	Std. Error	n	mean	Std. Deviation	Std. Error	n	WT vs Otof-ΔC	p value
	4	75.83	12.42	5.069	6	90	0	0	7	Two- way ANOVA followed by the Bonferroni post hoc test	0.0069
	5.65	60	15.17	6.191	6	88.57	3.78	1.429	7	Two- way ANOVA followed by the Bonferroni post hoc test	<0.0001
	8	62.5	10.84	4.425	6	82.14	7.559	2.857	7	Two- way ANOVA followed by the Bonferroni post hoc test	<0.0001
	11.3	64.17	5.845	2.386	6	83.57	8.522	3.221	7	Two- way ANOVA followed by the Bonferroni post hoc test	<0.0001
	16	75	7.071	2.887	6	85	5.774	2.182	7	Two- way ANOVA followed by the Bonferroni post hoc test	0.126
	22.62	85.83	4.916	2.007	6	87.14	4.88	1.844	7	Two- way ANOVA followed by the Bonferroni post hoc test	>0.9999
	32	90	0	0	6	90	0	0	7	Two- way ANOVA followed by the Bonferroni post hoc test	>0.9999
Fig. 2I
		WT				Pmca1 CKO
	kHz	mean	Std. Deviation	Std. Error	n	mean	Std. Deviation	Std. Error	n	WT vs Otof-ΔC	p value
	4	70	5	1.89	7	90	0	0	7	Two- way ANOVA followed by the Bonferroni post hoc test	0.0001
	5.65	57.14	9.512	3.595	7	89.29	1.89	0.7143	7	Two- way ANOVA followed by the Bonferroni post hoc test	<0.0001
	8	44.29	9.759	3.689	7	85	7.071	2.673	7	Two- way ANOVA followed by the Bonferroni post hoc test	<0.0001
	11.3	32.14	6.362	2.405	7	77.86	12.54	4.738	7	Two- way ANOVA followed by the Bonferroni post hoc test	<0.0001
	16	24.29	7.319	2.766	7	80.71	9.322	3.523	7	Two- way ANOVA followed by the Bonferroni post hoc test	<0.0001
	22.62	30.71	5.345	2.02	7	87.86	3.934	1.487	7	Two- way ANOVA followed by the Bonferroni post hoc test	<0.0001
	32	43.57	8.018	3.03	7	90	0	0	7	Two- way ANOVA followed by the Bonferroni post hoc test	<0.0001
Fig. 2J
		WT				Pmca1 CKO
	kHz	mean	Std. Deviation	Std. Error	n	mean	Std. Deviation	Std. Error	n	WT vs Otof-ΔC	p value
	4	71.43	6.901	2.608	7	90	0	0	7	Two- way ANOVA followed by the Bonferroni post hoc test	<0.0001
	5.65	60	11.18	4.226	7	90	0	0	7	Two- way ANOVA followed by the Bonferroni post hoc test	<0.0001
	8	47.86	11.85	4.48	7	90	0	0	7	Two- way ANOVA followed by the Bonferroni post hoc test	<0.0001
	11.3	36.43	6.901	2.608	7	90	0	0	7	Two- way ANOVA followed by the Bonferroni post hoc test	<0.0001
	16	29.29	6.075	2.296	7	90	0	0	7	Two- way ANOVA followed by the Bonferroni post hoc test	<0.0001
	22.62	39.29	4.499	1.7	7	90	0	0	7	Two- way ANOVA followed by the Bonferroni post hoc test	<0.0001
	32	60	12.58	4.756	7	90	0	0	7	Two- way ANOVA followed by the Bonferroni post hoc test	<0.0001
Fig. 2L
	P12/ΔCm 20ms	Mean	Std. Error	Std. Deviation	n		p value		P12/ΔCm 100ms	Mean	Std. Error	Std. Deviation	n		p value
	WT	30.02	2.993	10.37	12	Unpaired t test	0.377		WT	89.76	10.4	25.48	6	Unpaired t test	0.36
	Pmca1 CKO	33.13	1.718	5.95	12				Pmca1 CKO	102.2	8.203	24.61	9
	P18/ΔCm 20ms	Mean	Std. Error	Std. Deviation	n		p value		P18/ΔCm 100ms	Mean	Std. Error	Std. Deviation	n		p value
	WT	17.39	2.893	7.086	6	Unpaired t test	0.467		WT	75.18	11.12	24.87	5	Unpaired t test	0.7521
	Pmca1 CKO	20.21	2.44	6.455	7				Pmca1 CKO	82.77	22.01	44.02	4
	P24/ΔCm 20ms	Mean	Std. Error	Std. Deviation	n		p value		P24/ΔCm 100ms	Mean	Std. Error	Std. Deviation	n		p value
	WT	24.63	1.798	5.686	10	Unpaired t test	<0.0001		WT	55.74	4.543	11.13	6	Unpaired t test	0.0001
	Pmca1 CKO	1.853	1.096	1.898	3				Pmca1 CKO	2.987	1.73	2.996	3

## Sheet: Figure 3
Fig. 3B
	P18/Apical	mean	Std. Deviation	Std. Error	n		p value
	WT	50	0	0	4
	Pmca1 CKO	49.25	1.5	0.75	4	Unpaired t test	0.3559
	P18/Middle	mean	Std. Deviation	Std. Error	n		p value
	WT	50	0	0	4
	Pmca1 CKO	46.25	2.872	1.436	4	Unpaired t test	0.0401
	P18/Basal	mean	Std. Deviation	Std. Error	n		p value
	WT	50	0	0	4
	Pmca1 CKO	33.25	6.238	3.119	4	Unpaired t test	0.0017
Fig. 3C
	P24/Apical	mean	Std. Deviation	Std. Error	n		p value
	WT	50	0	0	3
	Pmca1 CKO	22	2	1.155	3	Unpaired t test	<0.0001
	P24/Middle	mean	Std. Deviation	Std. Error	n		p value
	WT	50	0	0	3
	Pmca1 CKO	25	2.646	1.528	3	Unpaired t test	<0.0001
	P24/Basal	mean	Std. Deviation	Std. Error	n		p value
	WT	50	0	0	3
	Pmca1 CKO	23.67	3.055	1.764	3	Unpaired t test	0.0001
Fig. 3D
	P12/BAX	mean	Std. Deviation	Std. Error	n		p value		P12/Bcl-2	mean	Std. Deviation	Std. Error	n		p value		P12/Cytochrome C	mean	Std. Deviation	Std. Error	n		p value		P12/Cleaved caspase-3	mean	Std. Deviation	Std. Error	n		p value
	WT	1.001	0.3205	0.185	3				WT	1	0.1679	0.09695	3				WT	1.001	0.2658	0.1534	3				WT	1	0.1768	0.1021	3
	Pmca1 CKO	0.9413	0.2422	0.1398	3	Unpaired t test	0.8107		Pmca1 CKO	0.9931	0.09237	0.05333	3	Unpaired t test	0.953		Pmca1 CKO	1.012	0.3276	0.1891	3	Unpaired t test	0.965		Pmca1 CKO	1.067	0.2062	0.1191	3	Unpaired t test	0.6917
Fig. 3E
	P18/BAX	mean	Std. Deviation	Std. Error	n		p value		P18/Bcl-2	mean	Std. Deviation	Std. Error	n		p value		P18/Cytochrome C	mean	Std. Deviation	Std. Error	n		p value		P18/Cleaved caspase-3	mean	Std. Deviation	Std. Error	n		p value
	WT	1	0.1861	0.1075	3				WT	1	0.03518	0.02031	3				WT	1	0.01158	0.006683	3				WT	1	0.2009	0.116	3
	Pmca1 CKO	0.8222	0.1287	0.07433	3	Unpaired t test	0.2453		Pmca1 CKO	1.12	0.08731	0.05041	3	Unpaired t test	0.0916		Pmca1 CKO	1.372	0.2023	0.1168	3	Unpaired t test	0.0337		Pmca1 CKO	0.9785	0.069	0.03984	3	Unpaired t test	0.8695
Fig. 3F
	P24/BAX	mean	Std. Deviation	Std. Error	n		p value		P24/Bcl-2	mean	Std. Deviation	Std. Error	n		p value		P24/Cytochrome C	mean	Std. Deviation	Std. Error	n		p value		P24/Cleaved caspase-3	mean	Std. Deviation	Std. Error	n		p value
	WT	1	0.2584	0.1492	3				WT	1	0.04909	0.02834	3				WT	1	0.1418	0.08187	3				WT	1	0.1705	0.09845	3
	Pmca1 CKO	1.094	0.05207	0.03007	3	Unpaired t test	0.5722		Pmca1 CKO	0.6789	0.04892	0.02824	3	Unpaired t test	0.0013		Pmca1 CKO	1.585	0.1639	0.09461	3	Unpaired t test	0.0095		Pmca1 CKO	1.563	0.01034	0.00597	3	Unpaired t test	0.0046

## Sheet: Figure 4
Fig. 4F
	P12	mean	Std. Deviation	Std. Error	n		p value
	WT	1.118	0.1547	0.08929	3
	Pmca1 CKO	1.061	0.248	0.1432	3	Unpaired t test	0.7523
	P18	mean	Std. Deviation	Std. Error	n		p value
	WT	0.987	0.2025	0.1169	3
	Pmca1 CKO	1.12	0.2615	0.151	3	Unpaired t test	0.523
	P24	mean	Std. Deviation	Std. Error	n		p value
	WT	0.9852	0.05095	0.02942	3
	Pmca1 CKO	1.295	0.09373	0.05411	3	Unpaired t test	0.0074

## Sheet: Figure 5
Fig. 5B
	P18	Pmca1 CKO				Pmca1 CKO+FA
	kHz	mean	Std. Deviation	Std. Error	n	mean	Std. Deviation	Std. Error	n		p value
	4	90	0	0	6	89	3.162	1	10	Two- way ANOVA followed by the Bonferroni post hoc test	>0.9999
	5.65	90	0	0	6	88.5	3.375	1.067	10	Two- way ANOVA followed by the Bonferroni post hoc test	0.9996
	8	85	8.367	3.416	6	87	3.496	1.106	10	Two- way ANOVA followed by the Bonferroni post hoc test	0.9977
	11.3	80.83	12.81	5.231	6	83.5	6.258	1.979	10	Two- way ANOVA followed by the Bonferroni post hoc test	0.987
	16	79.17	10.21	4.167	6	79.5	13.43	4.246	10	Two- way ANOVA followed by the Bonferroni post hoc test	>0.9999
	22.62	85.83	8.01	3.27	6	84	6.583	2.082	10	Two- way ANOVA followed by the Bonferroni post hoc test	0.9987
	32	89.17	2.041	0.8333	6	88.5	3.375	1.067	10	Two- way ANOVA followed by the Bonferroni post hoc test	>0.9999
	P24	Pmca1 CKO				Pmca1 CKO+FA
	kHz	mean	Std. Deviation	Std. Error	n	mean	Std. Deviation	Std. Error	n		p value
	4	90	0	0	8	88.75	3.536	1.25	8	Two- way ANOVA followed by the Bonferroni post hoc test	0.9655
	5.65	90	0	0	8	88.75	3.536	1.25	8	Two- way ANOVA followed by the Bonferroni post hoc test	0.9655
	8	90	0	0	8	88.13	3.72	1.315	8	Two- way ANOVA followed by the Bonferroni post hoc test	0.7726
	11.3	90	0	0	8	88.13	3.72	1.315	8	Two- way ANOVA followed by the Bonferroni post hoc test	0.7726
	16	90	0	0	8	85	6.547	2.315	8	Two- way ANOVA followed by the Bonferroni post hoc test	0.0047
	22.62	90	0	0	8	86.25	3.536	1.25	8	Two- way ANOVA followed by the Bonferroni post hoc test	0.0664
	32	90	0	0	8	88.75	2.315	0.8183	8	Two- way ANOVA followed by the Bonferroni post hoc test	0.9655
Fig. 5D
	Apical	mean	Std. Deviation	Std. Error	n		p value
	Pmca1 CKO	94.25	3.862	1.931	4
	Pmca1 CKO+FA	124.5	5.447	2.723	4	Unpaired t test	0.0001
	Middle	mean	Std. Deviation	Std. Error	n		p value
	Pmca1 CKO	65.25	17.48	8.74	4
	Pmca1 CKO+FA	94.5	16.01	8.005	4	Unpaired t test	0.0486
	Basal	mean	Std. Deviation	Std. Error	n		p value
	Pmca1 CKO	30.25	8.221	4.11	4
	Pmca1 CKO+FA	46.5	14.62	7.309	4	Mann Whitney test	0.1429
Fig. 5F
	Apical	mean	Std. Deviation	Std. Error	n		p value
	Pmca1 CKO	6.643	3.775	1.009	14
	Pmca1 CKO+FA	13.06	4.051	0.9548	18	Unpaired t test	<0.0001
	Middle	mean	Std. Deviation	Std. Error	n		p value
	Pmca1 CKO	7.615	4.214	1.169	13
	Pmca1 CKO+FA	14	5.326	1.537	12	Unpaired t test	0.0029
	Basal	mean	Std. Deviation	Std. Error	n		p value
	Pmca1 CKO	13.94	5.733	1.433	16
	Pmca1 CKO+FA	12.12	5.611	1.361	17	Unpaired t test	0.3639
Fig. 5H
	PARP1	mean	Std. Deviation	Std. Error	n		p value
	WT	1	0.2264	0.1307	3
	Pmca1 CKO	0.5008	0.08865	0.05118	3	Unpaired t test	0.0237
	Pmca1 CKO+FA	1.444	0.04693	0.02709	3	Unpaired t test	0.0292
	γ-H2A.X	mean	Std. Deviation	Std. Error	n		p value
	WT	1	0.2161	0.1247	3
	Pmca1 CKO	0.8915	0.1126	0.06502	3	Unpaired t test	0.4836
	Pmca1 CKO+FA	0.9021	0.1616	0.0933	3	Unpaired t test	0.5637
Fig. 5I
	γ-H2A.X	mean	Std. Deviation	Std. Error	n		p value
	WT	1	0.3195	0.1845	3
	Pmca1 CKO	1.89	0.05057	0.0292	3	Unpaired t test	0.0089
	Pmca1 CKO+FA	0.8405	0.1019	0.05882	3	Unpaired t test	0.4563

## Sheet: Figure 6
Fig. 6A
		PND1				Treatment_PND1
	kHz	mean	Std. Deviation	Std. Error	n	mean	Std. Deviation	Std. Error	n		p value
	32	89.5	1.581	0.5	10	88.5	2.415	0.7638	10	Two- way ANOVA followed by the Bonferroni post hoc test	>0.9999
	22.62	83.5	4.743	1.5	10	74.12	14.03	3.402	10	Two- way ANOVA followed by the Bonferroni post hoc test	0.9757
	16	78	4.216	1.333	10	42.9	32.97	7.996	10	Two- way ANOVA followed by the Bonferroni post hoc test	0.0409
	11.3	62.5	11.84	3.745	10	28.28	24.07	5.838	10	Two- way ANOVA followed by the Bonferroni post hoc test	<0.0001
	8	52.5	10.34	3.27	10	42.5	3.536	1.118	10	Two- way ANOVA followed by the Bonferroni post hoc test	0.009
	5.65	63.5	8.515	2.693	10	55	3.333	1.054	10	Two- way ANOVA followed by the Bonferroni post hoc test	0.0409
	4	73	9.189	2.906	10	66.5	6.258	1.979	10	Two- way ANOVA followed by the Bonferroni post hoc test	0.2167
Fig. 6B
		PND1				Treatment_PND1
	dB SPL	mean	Std. Deviation	Std. Error	n	mean	Std. Deviation	Std. Error	n		P value
	90	1.136	0.5263	0.1664	10	1.953	0.7062	0.2233	10	Two- way ANOVA followed by the Bonferroni post hoc test	0.0005
	85	0.9244	0.4418	0.1397	10	1.561	0.5887	0.1862	10	Two- way ANOVA followed by the Bonferroni post hoc test	0.0111
	80	0.8434	0.3733	0.1181	10	1.193	0.4488	0.1419	10	Two- way ANOVA followed by the Bonferroni post hoc test	0.4943
	75	0.7069	0.3663	0.1158	10	1.005	0.4011	0.1268	10	Two- way ANOVA followed by the Bonferroni post hoc test	0.8254
	70	0.6044	0.3306	0.1045	10	0.7747	0.3762	0.119	10	Two- way ANOVA followed by the Bonferroni post hoc test	>0.9999
	65	0.4706	0.2984	0.09437	10	0.6419	0.3095	0.09786	10	Two- way ANOVA followed by the Bonferroni post hoc test	>0.9999
		PND1				Treatment_PND1
	dB SPL	mean	Std. Deviation	Std. Error	n	mean	Std. Deviation	Std. Error	n		P value
	90	1.939	0.2084	0.06591	10	1.795	0.1195	0.03779	10	Two- way ANOVA followed by the Bonferroni post hoc test	0.4732
	85	2.033	0.2521	0.07973	10	1.848	0.05798	0.01834	10	Two- way ANOVA followed by the Bonferroni post hoc test	0.1465
Fig. 6C	80	2.111	0.2958	0.09353	10	1.848	0.04322	0.01367	10	Two- way ANOVA followed by the Bonferroni post hoc test	0.0094
	75	2.132	0.3021	0.09554	10	1.959	0.05855	0.01852	10	Two- way ANOVA followed by the Bonferroni post hoc test	0.2123
	70	2.136	0.1906	0.06352	10	1.992	0.05921	0.01872	10	Two- way ANOVA followed by the Bonferroni post hoc test	0.5228
	65	2.245	0.2093	0.06976	10	2.058	0.05312	0.0168	10	Two- way ANOVA followed by the Bonferroni post hoc test	0.1586
		PND14				Treatment_PND14
	kHz	mean	Std. Deviation	Std. Error	n	mean	Std. Deviation	Std. Error	n		p value
	4	85.5	6.852	2.167	10	80.5	10.12	3.202	10	Two- way ANOVA followed by the Bonferroni post hoc test	0.7017
	5.65	73	7.149	2.261	10	61	9.369	2.963	10	Two- way ANOVA followed by the Bonferroni post hoc test	0.0062
Fig. 6D	8	64	9.661	3.055	10	43	13.58	4.295	10	Two- way ANOVA followed by the Bonferroni post hoc test	<0.0001
	11.3	44.5	10.66	3.371	10	32	4.216	1.333	10	Two- way ANOVA followed by the Bonferroni post hoc test	0.0039
	16	43.5	4.116	1.302	10	37	3.496	1.106	10	Two- way ANOVA followed by the Bonferroni post hoc test	0.3876
	22.62	54	6.992	2.211	10	49.5	4.378	1.384	10	Two- way ANOVA followed by the Bonferroni post hoc test	0.798
	32	60.5	6.433	2.034	10	58	5.869	1.856	10	Two- way ANOVA followed by the Bonferroni post hoc test	0.9897
		PND14				Treatment_PND14
	dB SPL	mean	Std. Deviation	Std. Error	n	mean	Std. Deviation	Std. Error	n		P value
	90	1.966	1.357	0.4291	10	3.538	1.714	0.5421	10	Two- way ANOVA followed by the Bonferroni post hoc test	0.01
	85	1.219	1.115	0.3527	10	2.765	1.551	0.4906	10	Two- way ANOVA followed by the Bonferroni post hoc test	0.0119
Fig. 6E	80	0.7134	0.8295	0.2623	10	2.099	1.368	0.4325	10	Two- way ANOVA followed by the Bonferroni post hoc test	0.0322
	75	0.4885	0.6899	0.2182	10	1.523	1.022	0.3233	10	Two- way ANOVA followed by the Bonferroni post hoc test	0.217
	70	0.3226	0.5109	0.1616	10	1.106	0.95	0.3004	10	Two- way ANOVA followed by the Bonferroni post hoc test	0.6684
	65	0.1805	0.2853	0.09021	10	0.7516	0.7202	0.2277	10	Two- way ANOVA followed by the Bonferroni post hoc test	>0.9999
		PND14				Treatment_PND14
	dB SPL	mean	Std. Deviation	Std. Error	n	mean	Std. Deviation	Std. Error	n		P value
	90	1.729	0.1244	0.03935	10	1.561	0.1283	0.04059	10	Two- way ANOVA followed by the Bonferroni post hoc test	0.5418
	85	1.852	0.149	0.04713	10	1.643	0.1687	0.05336	10	Two- way ANOVA followed by the Bonferroni post hoc test	0.2159
Fig. 6F	80	2.017	0.1781	0.05631	10	1.737	0.2215	0.07004	10	Two- way ANOVA followed by the Bonferroni post hoc test	0.0325
	75	2.139	0.2314	0.07318	10	1.848	0.2791	0.08827	10	Two- way ANOVA followed by the Bonferroni post hoc test	0.023
	70	2.239	0.2565	0.0811	10	1.947	0.3006	0.09507	10	Two- way ANOVA followed by the Bonferroni post hoc test	0.0224
	65	2.308	0.2156	0.06816	10	2.004	0.2892	0.09144	10	Two- way ANOVA followed by the Bonferroni post hoc test	0.0153
		mean	Std. Deviation	Std. Error	n		p value
Fig. 6G	PND1	15.07	1.28	0.3305	15
	Treatment_PND1	15.93	1.387	0.3581	15	Unpaired t test	0.0862
		mean	Std. Deviation	Std. Error	n		p value
	PND14	13.43	2.42	0.5281	21
	Treatment_PND14	17.61	1.754	0.4133	18	Unpaired t test	<0.0001
Fig. 6H
	8H/PARP1	mean	Std. Deviation	Std. Error	n		p value
	WT	1	0.3793	0.219
	Pmca1 CKO	0.3221	0.2445	0.1412		Unpaired t test	0.0599
	Pmca1 CKO+FA	3.42	0.4872	0.2813		Unpaired t test	0.0025
Fig. 6J
	8H/γ-H2A.X	mean	Std. Deviation	Std. Error	n		p value
	WT	1	0.1766	0.102
	Pmca1 CKO	1.181	0.2174	0.1255		Unpaired t test	0.3251
	Pmca1 CKO+FA	1.129	0.04141	0.02391		Unpaired t test	0.284
	24H/γ-H2A.X	mean	Std. Deviation	Std. Error	n		p value
	WT	1	0.1809	0.1044
	Pmca1 CKO	1.403	0.1119	0.06462		Unpaired t test	0.0304
	Pmca1 CKO+FA	1.108	0.08948	0.05166		Unpaired t test	0.4052

## Sheet: Supplemental Figure 1
Fig. S1B	# of Ca2+ channel	Mean	Std. Error	Std. Deviation	n		p value
	Low frquency	1585	167.4	502.3	9	Unpaired t test	0.0054
	High frquency	2338	144.2	381.5	7
	single channel current	Mean	Std. Error	Std. Deviation	n		p value
	Low frquency	-0.8767	0.09124	0.2737	9	Mann Whitney test	0.0042
	High frquency	-0.5143	0.02617	0.06925	7
	open probability	Mean	Std. Error	Std. Deviation	n		p value
	Low frquency	79.06	2.578	7.734	9	Unpaired t test	0.8891
	High frquency	79.61	2.934	7.762	7
Fig. S1C
		Mean	Std. Error	Std. Deviation	n		p value
	Low frquency	-556.2	40.4	127.8	10	Mann Whitney test	0.8125
	High frquency	-531.8	18.43	48.77	7
Fig. S1D
	Low frquency	mean	Std. Deviation	Std. Error	n		High frquency	mean	Std. Deviation	Std. Error	n		p value
	50ms	0.5073	0.1285	0.03319	15		50ms	0.6202	0.1658	0.03618	21	Unpaired t test	0.0345
	100ms	0.6145	0.153	0.04243	13		100ms	0.7052	0.1251	0.03128	16	Unpaired t test	0.09
	200ms	0.742	0.1837	0.05094	13		200ms	0.751	0.178	0.04449	16	Unpaired t test	0.8947
	500ms	0.8113	0.156	0.04326	14		500ms	0.8609	0.1777	0.05129	12	Mann Whitney test	0.935
	1000ms	0.9182	0.1465	0.04229	12		1000ms	0.984	0.2919	0.0923	10	Mann Whitney test	0.7667
Fig. S1E
	Low frquency	mean	Std. Deviation	Std. Error	n		High frquency	mean	Std. Deviation	Std. Error	n		p value
	50ms	0.3929	0.2284	0.04241	29		50ms	0.365	0.1823	0.03978	21	Mann Whitney test	0.9373
	100ms	0.5161	0.2528	0.04957	26		100ms	0.5164	0.2672	0.05455	24	Unpaired t test	0.9966
	200ms	0.6583	0.2453	0.0595	17		200ms	0.6327	0.3347	0.07889	18	Unpaired t test	0.7987
	500ms	0.6956	0.314	0.08392	14		500ms	0.7435	0.379	0.1013	14	Unpaired t test	0.7187
	1000ms	0.7156	0.2513	0.06717	14		1000ms	0.7664	0.2722	0.08608	10	Unpaired t test	0.6416
Fig. S1F
		Mean	Std. Error	Std. Deviation	n		p value
	apical	14.7	0.5624	2.515	20	One- way ANOVA followed by the Bonferroni post hoc test
	middle	15.95	0.4152	1.81	19	One- way ANOVA followed by the Bonferroni post hoc test	0.184
	basal	14.86	0.3902	1.46	14	One- way ANOVA followed by the Bonferroni post hoc test	>0.9999

## Sheet: Supplemental Figure 2
Fig. S2A
		Mean	Std. Error	Std. Deviation	n		p value
	Low frquency	0.1709	0.002838	0.06473	520	Unpaired t test	0.1028
	High frquency	0.1642	0.003026	0.07096	550
Fig. S2B
		Mean	Std. Error	Std. Deviation	n		p value
	Low frquency	0.1789	0.005169	0.1249	584	Mann Whitney test	0.4123
	High frquency	0.1935	0.005651	0.1418	630
Fig. S2C
		Mean	Std. Error	Std. Deviation	n		p value
	Low frquency	0.8618	0.0134	0.3215		Unpaired t test	0.2297
	High frquency	0.8394	0.01298	0.3129

## Sheet: Supplemental Figure 4
Fig. S4A
	P12/Apical	mean	Std. Deviation	Std. Error	n		p value
	WT	14.53	1.885	0.4866	15
	Pmca1 CKO	15.2	2.597	0.6705	15	Unpaired t test	0.4278
	P12/Middle	mean	Std. Deviation	Std. Error	n		p value
	WT	18.27	2.187	0.5646	15
	Pmca1 CKO	17.44	2.19	0.5475	16	Unpaired t test	0.3005
	P12/Basal	mean	Std. Deviation	Std. Error	n		p value
	WT	16.77	2.455	0.6808	13
	Pmca1 CKO	17.33	1.915	0.4944	15	Unpaired t test	0.5009
Fig. S4B
	P18/Apical	mean	Std. Deviation	Std. Error	n		p value
	WT	16.27	2.404	0.6208	15
	Pmca1 CKO	15.47	3.335	0.8612	15	Unpaired t test	0.4574
	P18/Middle	mean	Std. Deviation	Std. Error	n		p value
	WT	16.2	2.704	0.6983	15
	Pmca1 CKO	15.87	1.506	0.3887	15	Unpaired t test	0.6798
	P18/Basal	mean	Std. Deviation	Std. Error	n		p value
	WT	18.64	1.963	0.592	11
	Pmca1 CKO	13.18	7.718	2.327	11	Unpaired t test	0.0343
Fig. S4C
	P24/Apical	mean	Std. Deviation	Std. Error	n		p value
	WT	17.67	0.9759	0.252	15
	Pmca1 CKO	6.643	3.775	1.009	14	Unpaired t test	<0.0001
	P24/Middle	mean	Std. Deviation	Std. Error	n		p value
	WT	18.6	1.957	0.5052	15
	Pmca1 CKO	6.714	4.89	1.307	14	Unpaired t test	<0.0001
	P24/Basal	mean	Std. Deviation	Std. Error	n		p value
	WT	18.6	2.293	0.592	15
	Pmca1 CKO	11	6.176	1.595	15	Unpaired t test	0.0001
Fig. S4D
		mean	Std. Deviation	Std. Error	n		p value
	WT	327.7	44.39	16.78	7
	Pmca1 CKO	335.1	30.9	12.62	6	Unpaired t test	0.7403
Fig. S4E
		mean	Std. Deviation	Std. Error	n		p value
	WT	186.6	25.84	7.166	13
	Pmca1 CKO	152.1	40.88	13.63	9	Unpaired t test	0.0244
Fig. S4F
		mean	Std. Deviation	Std. Error	n		p value
	WT	250.9	21.32	8.06	7
	Pmca1 CKO	120.6	55.26	12.36	20	Unpaired t test	<0.0001
